# Supplementary material for: Photoactive Yellow Protein Adsorption at Hydrated Polyethyleneimine and Poly-l-Glutamic Acid Interfaces
Source: Molecules. 2023 May 13;28(10):4077. doi: 10.3390/molecules28104077 (PMC10223613; doi:10.3390/molecules28104077)
Supplement: Supplementary file 1 [file molecules-28-04077-s001.zip]

Archive with 1 entries (1 files):
- molecules-2362230-supplementary.pdf
